# Supplementary material for: TREX2 enables efficient genome disruption mediated by paired CRISPR-Cas9 nickases that generate 3′-overhanging ends
Source: Mol Ther Nucleic Acids. 2023 Nov 2;34:102072. doi: 10.1016/j.omtn.2023.102072 (PMC10661556; doi:10.1016/j.omtn.2023.102072)
Supplement: Table S1. Source data — This Excel file contains the source data for Figures 1–7 and Figures S1–S4 and S6–S9. [file mmc2.xlsx]

## Sheet: Figure 1
Figure1
B:	spCas9-D		1st	2nd	3rd	AVERAGE		spCas9-H		1st	2nd	3rd	AVERAGE
		WR3+CR6	1.41126	1.19334	1.33943	1.31468			WR3+CL4	0.161762	0.0847937	0.102909	0.116488
		WL2+CR6	0.51723	0.293083	0.2592	0.356504			WR3+CL5	0.00665459	0.0191564	0.0321395	0.0193168
		WL6+CL3	0.516114	0.966122	0.657986	0.713407			WL2+CL11	0.00512545	0.0134091	0.00607338	0.00820264
		WR3+CL4	28.6225	24.5088	27.6731	26.9348			CR6+WL2	3.4739	2.83923	2.57552	2.96288
		WR3+CL5	21.2433	16.595	17.2029	18.3471			WL10+CL1	1.43713	1.40105	1.3395	1.39256
		WR3+CL7	21.5723	17.5553	18.0279	19.0518			WL10+CR1	0.585668	0.417483	0.442905	0.482019
C-5'overhangs:
			EV				TREX2
			1st	2nd	3rd	AVERAGE	1st	2nd	3rd	AVERAGE
		H840A+WR3	0.0408781	0.0184579	0.0454521	0.0349293	0.0466498	0.0483311	0.0595945	0.0515251
		H840A+CR6	0.0106507	0.0204571	0.0276469	0.0195849	0.0141835	0.0163314	0.0334569	0.021324
		H840A+WR3+CR6	3.56244	3.32662	1.95966	2.94958	3.33104	2.68763	3.6011	3.20659
			EV				TREX2
			1st	2nd	3rd	AVERAGE	1st	2nd	3rd	AVERAGE
		D10A+WR3	0.185146	0.228249	0.300403	0.237933	0.241569	0.225508	0.290956	0.252678
		D10A+CL5	0.071917	0.00235257	0.000731741	0.0250004	0.120158	0.00517954	0.000748418	0.0420287
		D10A+WR3+CL5	6.80163	18.4907	20.7346	15.3423	7.81157	14.6749	15.7346	12.7404
D-3'overhangs:
			EV				TREX2
			1st	2nd	3rd	AVERAGE	1st	2nd	3rd	AVERAGE
		D10A+WR3	0.434239	0.346088	0.371169	0.383832	0.366362	0.309446	0.433295	0.369701
		D10A+CR6	0.0599245	0.119481	0.0547563	0.0780539	0.0518631	0.0860858	0.0603992	0.0661161
		D10A+WR3+CR6	1.41126	1.19334	1.33943	1.31468	8.94727	8.77319	8.83827	8.85291	6.73391
			EV				TREX2
			1st	2nd	3rd	AVERAGE	1st	2nd	3rd	AVERAGE
		H840A+WR3	0.0250184	0.0146012	0.0445134	0.0280444	0.0346132	0.0292217	0.0781902	0.0473417
		H840A+CL5	0.0002814	0.000499286	0.00100091	0.000593866	0.0145434	0.000803259	0.00015656	0.00516774
		H840A+WR3+CL5	0.00665459	0.0191564	0.0321395	0.0193168	1.14748	1.45139	2.38867	1.66251	86.0655
E-HBB+AAVS1-5'overhangs
		HBB-HW3+HC4	EV				TREX2
			1st	2nd	3rd	AVERAGE	1st	2nd	3rd	AVERAGE
		H840A+HW3	0.375471	0.534443	0.378126	0.429346	0.486407	0.488764	0.628795	0.534655
		H840A+HC4	0.0278609	0.0804435	0.014298	0.0408675	0.0352383	0.0218835	0.0419417	0.0330211
		H840A+HW3+HC4	1.67596	2.86847	0.62425	1.72289	0.49617	1.15219	0.439027	0.695795
		hAAVS1	EV				TREX2
			1st	2nd	3rd	AVERAGE	1st	2nd	3rd	AVERAGE
		H840A+AW1	0.385971	0.504555	0.646937	0.512488	0.412275	0.789911	0.703828	0.635338
		H840A+AC4	0.254745	0.448827	0.453464	0.385678	0.0972079	0.156398	0.27971	0.177772
		H840A+AW1+AC4	3.17747	1.68596	1.30082	2.05475	0.73672	1.98067	0.84356	1.18698
F-HBB+Rosa25-5'overhangs
		HBB-HC1+HW3	EV				TREX2
			1st	2nd	3rd	AVERAGE	1st	2nd	3rd	AVERAGE
		D10A+HC1	0.268157	0.411021	0.206339	0.295172	0.0907946	0.274809	0.109836	0.15848
		D10A+HW3	0.263308	1.18671	0.389337	0.613118	0.372748	0.414195	0.73786	0.508268
		D10A+HC1+HW3	53.1739	59.5131	19.8352	44.1741	40.2138	42.9039	6.66538	29.9277
		mRosa26	EV				TREX2
			1st	2nd	3rd	AVERAGE	1st	2nd	3rd	AVERAGE
		D10A+RW3	0.332847	0.868891	1.08041	0.760717	0.329104	2.01527	0.910357	1.08491
		D10A+RC5	0.946977	1.57421	1.50301	1.3414	0.184208	0.463167	0.934964	0.527446
		D10A+RW3+RC5	64.0864	85.9439	67.8775	72.636	52.5485	74.7697	74.9017	67.4066
G-HBB+AAVS1-3'overhangs
		HBB-HW3+HC4	EV							TREX2
			1st	2nd	3rd	4th	5th	6th	AVERAGE	1st	2nd	3rd	4th	5th	6th	AVERAGE
		D10A+HW3	0.263308	1.18671	0.389337				0.613118	0.372748	0.414195	0.73786				0.508268
		D10A+HC4	0.262765	1.23861	0.249507				0.583627	0.112727	0.101548	0.118993				0.11109
		D10A+HW3+HC4	3.73394	11.8812	1.43983	22.3206	13.0508	19.5234	11.9916	36.6536	31.0304	6.74234	31.8473	17.3976	24.9343	24.7676
		hAAVS1	EV						TREX2
			1st	2nd	3rd	4th	5th	AVERAGE	1st	2nd	3rd	4th	5th	AVERAGE
		D10A+AW1	0.41495	2.09102	0.816812			1.10759	0.312081	0.511809	0.730399			0.518096
		D10A+AC4	0.248039	0.698693	0.613002			0.519911	0.294966	0.581356	0.385345			0.420556
		D10A+AW1+AC4	1.76238	2.77955	1.17832	3.748	2.68478	2.43061	4.08819	9.07017	2.54266	8.37614	5.65751	5.94693
H-HBB+Rosa25-3'overhangs
		HBB-HC1+HW3	EV				TREX2
			1st	2nd	3rd	AVERAGE	1st	2nd	3rd	AVERAGE
		H840A+HC1	0.0666258	0.15982	0.23656	0.154335	0.0500468	0.260808	0.16079	0.157215
		H840A+HW3	0.375471	0.534443	0.378126	0.429346	0.486407	0.488764	0.628795	0.534655
		H840A+HC1+HW3	1.90946	2.49417	0.850257	1.75129	57.9774	63.0846	26.836	49.2994
		mRosa26	EV				TREX2
			1st	2nd	3rd	AVERAGE	1st	2nd	3rd	AVERAGE
		H840A+RW3	0.305018	1.2689	1.05508	0.876335	0.17032	1.27236	1.09967	0.847451
		H840A+RC5	0.246296	0.277941	0.619045	0.381094	0.33123	0.25851	1.14913	0.579622
		H840A+RW3+RC5	0.586358	0.834338	1.43358	0.951425	24.5756	33.2084	45.8214	34.5351

## Sheet: Figure 2-End Resect-3‘
WR3+CR6+D10A-Edited			EV			TREX2					EV			TREX2			WR3+CR6+D10A-Total			EV			TREX2					EV			TREX2			WR3+CL5+H840A-Edited			EV			TREX2					EV			TREX2
1stCut		Dellength	1st	2nd	3rd	1st	2nd	3rd	2ndCut	Dellength	1st	2nd	3rd	1st	2nd	3rd	1stCut		Dellength	1st	2nd	3rd	1st	2nd	3rd	2ndCut	Dellength	1st	2nd	3rd	1st	2nd	3rd	1stCut		Dellength	1st	2nd	3rd	1st	2nd	3rd	2ndCut	Dellength	1st	2nd	3rd	1st	2nd
		-40	0	0	0	0.0275123	0.124363	0.132151		-40	0	0	0.0235849	0.0429788	0.165589	0.0966157			-40	0	0	0	0.00789127	0.0262129	0.0378995		-40	0	0	0.000951448	0.00879769	0.028293	0.0237683			-40	0	0	0	0.0033269	0	0		-40	0	0	0	0	0
		-39	0.0187021	1.1858	0.801887	0.0781278	0.119252	0.14783		-39	0.0289226	1.81125	2.1934	0.121222	0.103769	0.179429			-39	0.00116546	0.0467947	0.0323492	0.0224092	0.0251356	0.042396		-39	0.0011917	0.0445083	0.0884846	0.024814	0.0177303	0.0441411			-39	0	0	0	0	0	0		-39	0	0	0	0	0
		-38	0.673275	0.709812	0.448113	0.0927657	0.688257	0.327017		-38	1.05568	1.035	0.0235849	0.0804474	0.721966	0.372661			-38	0.0419566	0.0280109	0.0180775	0.0266078	0.145069	0.0937851		-38	0.0434972	0.0254333	0.000951448	0.0164675	0.123358	0.0916777			-38	0	0	0	0	0	0		-38	0	0	0	0	0
		-37	0.0280531	0.00835073	2.45283	0.0186942	0.586041	0.132151		-37	0.0433839	0	0.283019	0.131416	0.752876	0.173908			-37	0.00174819	0.00032954	0.0989506	0.00536202	0.123524	0.0378995		-37	0.00178756	0	0.0114174	0.0269006	0.128639	0.0427829			-37	0	0	0	0.0099807	0	0		-37	0	0	0	0	0
		-36	0.0280531	0.22547	0	0.123276	0.0545154	0.161269		-36	0.0289226	0	0	0	0.00220785	0.0690112			-36	0.00174819	0.00889759	0	0.035359	0.0114906	0.0462502		-36	0.0011917	0	0	0	0.00037724	0.0169774			-36	0	0	1.02041	0	0	0		-36	0	0	0.235294	0	0
		-35	0.0187021	0	0.400943	0.000352721	0.153325	0.172468		-35	0.0144613	0	0	0.000275505	0.183251	0.212555			-35	0.00116546	0	0.0161746	0.00010117	0.0323173	0.049462		-35	0.000595852	0	0	5.63955e-05	0.0313109	0.0522902			-35	0	0	0	0.0133076	0	0		-35	0	0	0	0.012734	0
		-34	1.16888	0.208768	0.589623	0.0828895	0.175471	0.172468		-34	0	0	0	0.0914676	0.176628	0.179429			-34	0.0728413	0.00823851	0.0237862	0.023775	0.0369853	0.049462		-34	0	0	0	0.0187233	0.0301792	0.0441411			-34	0	0	0	0	0	0		-34	0	0	0	0	0
		-33	0.261829	0.175365	1.43868	0.122394	0.206136	0.273261		-33	0	0	0	0.15566	0.196498	0.336775			-33	0.0163164	0.00692035	0.0580383	0.0351061	0.0434488	0.0783684		-33	0	0	0	0.0318634	0.0335744	0.0828495			-33	0	0	2.04082	0	0.0483871	0		-33	0	0	0.470588	0.0413855	0.0471995
		-32	0.617169	0.00835073	0	0.205813	0.00851803	0.232944		-32	0.679682	0	0	0.3408	0.0883139	0.287087			-32	0.0384602	0.00032954	0	0.0590328	0.0017954	0.0668058		-32	0.028005	0	0	0.0697612	0.0150896	0.0706258			-32	0	0	0	0.0099807	0	0		-32	0	0	0	0.00955049	0
		-31	0.8977	0.00835073	0	0.0872985	0.20784	0.13887		-31	1.38829	0.0136184	0	0.0432543	0.185459	0.168387			-31	0.0559421	0.00032954	0	0.0250396	0.0438078	0.0398266		-31	0.0572018	0.000334649	0	0.00885409	0.0316882	0.0414247			-31	0	0	0	0.0033269	0	0		-31	0	0	0	0	0
		-30	0	0.0167015	0	0.0283941	0.12777	0.105273		-30	0.0144613	0.0136184	0	0.0440808	0.165589	0.126981			-30	0	0.000659081	0	0.0081442	0.026931	0.0301911		-30	0.000595852	0.000334649	0	0.00902328	0.028293	0.0312383			-30	0.353357	0	0	0.691995	0.5	0.0216216		-30	0	0	0	0.620782	0.487728
		-29	0.467552	0	0.731132	0.000529082	0.0919948	0.0246383		-29	0	0	0	0.00055101	0.119224	0.0303649			-29	0.0291365	0	0.0294949	0.000151755	0.0193904	0.007066		-29	0	0	0	0.000112791	0.020371	0.00747003			-29	0	0	1.02041	2.50516	0	0		-29	0	0	0	2.39717	0
		-28	0	0	0.283019	0.0238087	0.10392	0.111992		-28	0	0	0.0235849	0.0374687	0.134679	0.138022			-28	0	0	0.0114174	0.00682899	0.0219039	0.0321182		-28	0	0	0.000951448	0.00766978	0.0230117	0.0339547			-28	0	0	0	0.0033269	0	0		-28	0	0	0	0.0031835	0.173065
		-27	0.00935104	1.42797	0	0.23068	0.214654	0.246383		-27	0.0144613	1.10309	0.0235849	0.36036	0.240655	0.303649			-27	0.00058273	0.0563514	0	0.0661653	0.0452442	0.07066		-27	0.000595852	0.0271065	0.000951448	0.0737653	0.0411192	0.0747003			-27	0	0	0	0.0033269	0.596774	0		-27	0	0	0	0	0.409062
		-26	0.878998	0.718163	1.48585	0.292582	0.456567	0.331497		-26	0	0.354079	0	0.457614	0.518844	0.408546			-26	0.0547766	0.0283405	0.0599412	0.0839207	0.0962336	0.0950699		-26	0	0.00870086	0	0.0936729	0.0886515	0.100506			-26	0	0	0	0.0033269	0	0		-26	0	0	0	0.0031835	0
		-25	0.62652	0.0167015	0.377358	0.062608	0.265763	0.188147		-25	0.968908	0.0136184	0.801887	0.0975287	0.344424	0.231878			-25	0.0390429	0.000659081	0.0152232	0.0179577	0.0560166	0.0539586		-25	0.0399221	0.000334649	0.0323492	0.019964	0.0588495	0.0570439			-25	0	1.63934	0	0.0033269	0	0.0108108		-25	0	0	0	0	0
		-24	0.27118	0.183716	1.32075	0.177419	0.214654	0.174708		-24	0.404917	0.299605	0.448113	0.205527	0.278189	0.149064			-24	0.0168992	0.00724989	0.0532811	0.0508886	0.0452442	0.0501044		-24	0.0166838	0.00736227	0.0180775	0.042071	0.0475323	0.0366711			-24	0.353357	0	0	0.0033269	0	0		-24	0	0	0	0	0
		-23	0.495605	1.12735	1.5566	0.22486	0.405458	0.297899		-23	0.0289226	1.04862	2.45283	0.312147	0.494558	0.36714			-23	0.0308847	0.0444879	0.0627955	0.064496	0.0854612	0.0854344		-23	0.0011917	0.0257679	0.0989506	0.0638961	0.0845018	0.0903195			-23	0	1.63934	0	0.0166345	0.645161	0		-23	0	0	0	0	0.629327
		-22	0.0280531	0.258873	0	0.214631	0.291317	0.223984		-22	0	0.422171	0	0.267515	0.359879	0.278805			-22	0.00174819	0.0102158	0	0.0615621	0.0614028	0.0642364		-22	0	0.0103741	0	0.05476	0.0614902	0.0685885			-22	29.682	0	1.02041	0.0066538	0	0.27027		-22	0	0	0	0	0
		-21	1.54292	0.100209	0.589623	0.0416211	0.131178	0.297899		-21	1.47505	0.0136184	0.400943	0.0630906	0.108184	0.361619			-21	0.0961505	0.00395448	0.0237862	0.0119381	0.0276492	0.0854344		-21	0.0607769	0.000334649	0.0161746	0.0129146	0.0184848	0.0889613			-21	0.353357	0	1.02041	1.3474	0	0		-21	0	0	0.235294	0.025468	0
		-20	0.804189	0.960334	2.0283	0.307044	0.356054	0.28446		-20	0.0144613	0.354079	0.589623	0.277433	0.275981	0.350577			-20	0.0501148	0.0378971	0.0818245	0.0880181	0.0750478	0.0815802		-20	0.000595852	0.00870086	0.0237862	0.0567902	0.047155	0.0862449			-20	0.353357	0	0	0.701976	0	0.0216216		-20	0	0	0	0.671718	0
		-19	0.570413	0.651357	1.74528	0.0802441	0.427605	0.161269		-19	0.838756	0.449408	1.43868	0.0694272	0.525468	0.162866			-19	0.0355465	0.0257041	0.0704071	0.0230162	0.0901292	0.0462502		-19	0.0345594	0.0110434	0.0580383	0.0142117	0.0897832	0.0400666			-19	0	0	0	0.0099807	0	0.227027		-19	0	0	0	0.00955049	0
		-18	1.07537	1.1357	0.872642	0.477408	0.718922	0.701071		-18	1.38829	1.14395	0	0.466154	0.894178	0.866781			-18	0.067014	0.0448175	0.0352036	0.136934	0.151532	0.20106		-18	0.0572018	0.0281105	0	0.0954211	0.152782	0.213236			-18	0.353357	0	0	1.18105	0	1.97838		-18	0.235294	0	0	0.019101	0.629327
		-17	0.729381	0.434238	0.919811	0.255723	0.533229	0.371814		-17	0.578453	0.571973	0	0.407747	0.660146	0.720477			-17	0.045453	0.0171361	0.0371065	0.0733484	0.112392	0.106632		-17	0.0238341	0.0140552	0	0.0834653	0.112795	0.177244			-17	0	0	2.04082	0.0199614	0.0483871	0.0108108		-17	0	0	0	0.0350185	0.991189
		-16	0.420797	1.02714	1.76887	0.449896	0.574115	0.304619		-16	0.0578453	0.0272368	0	0.127834	0.337801	0.113178			-16	0.0262229	0.0405335	0.0713586	0.129043	0.12101	0.0873615		-16	0.00238341	0.000669297	0	0.0261675	0.0577178	0.0278429			-16	0.353357	0	2.04082	0	0.677419	1.66486		-16	0	0	0	1.11422	0.0314663
		-15	1.53357	1.77035	1.46226	0.610737	0.521304	0.727949		-15	1.93782	2.20618	0.731132	0.798964	0.653523	0.844697			-15	0.0955678	0.0698625	0.0589898	0.175176	0.109879	0.208768		-15	0.0798441	0.0542131	0.0294949	0.163547	0.111663	0.207803			-15	0.353357	0	6.12245	0.705303	1.85484	1.97838		-15	0.235294	0	0	0.643066	0.833858
		-14	0.243127	0.926931	0	0.556241	0.984685	0.645075		-14	0.0433839	1.10309	0.283019	0.761495	1.25847	0.792249			-14	0.015151	0.036579	0	0.159495	0.207549	0.185001		-14	0.00178756	0.0271065	0.0114174	0.155877	0.215027	0.1949			-14	0	0	1.02041	1.23428	3.32258	0.0108108		-14	0	0	0.235294	1.17789	3.24103
		-13	1.15018	1.01044	0.212264	0.264894	0.671221	0.474847		-13	1.17137	1.42993	0	0.585172	1.01119	0.745321			-13	0.0716758	0.0398744	0.00856303	0.0759788	0.141478	0.136181		-13	0.048264	0.0351381	0	0.119615	0.172776	0.183355			-13	0	1.63934	3.06122	2.11924	2.20968	1.34054		-13	0	0	0.235294	2.0247	1.46318
		-12	3.27286	2.78914	3.06604	1.10772	1.19764	0.461408		-12	2.11135	1.23928	1.48585	1.42712	1.48367	1.06553			-12	0.203956	0.110066	0.123688	0.317725	0.252434	0.132327		-12	0.0869943	0.030453	0.0599412	0.292129	0.253506	0.26213			-12	0	0	1.02041	2.07931	1.33871	1.49189		-12	0	0	0	2.35897	0.912524
		-11	0.663924	1.22756	0.542453	1.15675	1.17208	1.26551		-11	0.0289226	0.285987	0.377358	0.693721	0.955998	0.728758			-11	0.0413738	0.0484424	0.0218833	0.331788	0.247047	0.362936		-11	0.0011917	0.00702762	0.0152232	0.142004	0.163345	0.179281			-11	0	1.63934	0	0.41919	0.548387	1.28649		-11	0	0	0	0.012734	1.22719
		-10	2.00112	1.93737	1.08491	0.667878	0.536636	0.642835		-10	0.809834	0.326842	1.32075	0.521806	0.479103	0.742561			-10	0.124704	0.0764534	0.0437666	0.191566	0.11311	0.184358		-10	0.0333677	0.00803156	0.0532811	0.106813	0.0818612	0.182676			-10	0.353357	3.27869	2.04082	1.38732	0.016129	0.227027		-10	0.235294	0	0.235294	1.83051	0.849591
		-9	7.14419	7.21503	6.03774	6.12624	1.86034	0.651794		-9	0.318149	0.326842	1.5566	0.72017	0.766123	0.563131			-9	0.445206	0.284723	0.243571	1.75717	0.392116	0.186928		-9	0.0131087	0.00803156	0.0627955	0.147418	0.130902	0.138535			-9	0	3.27869	2.04082	2.78129	1.6129	1.74054		-9	0	0	0.235294	2.15523	0.739459
		-8	0.850944	1.90397	2.14623	1.11848	0.771734	1.1244		-8	0.0723066	1.63421	0	1.20781	0.585079	1.18699			-8	0.0530284	0.0751352	0.0865817	0.320811	0.162664	0.322467		-8	0.00297926	0.0401578	0	0.247238	0.0999687	0.29201			-8	0	1.63934	1.02041	2.68481	0.854839	1.41622		-8	0	0	0	0.993251	0.818125
		-7	3.89938	2.70564	2.71226	1.23541	1.5128	1.40662		-7	4.4107	4.15362	0.589623	2.31644	2.49928	2.8543			-7	0.242998	0.106771	0.109416	0.354298	0.318864	0.403405		-7	0.181735	0.102068	0.0237862	0.474173	0.427036	0.702183			-7	0.353357	0	0	0.505689	0.016129	1.1027		-7	0	0	0	0.480708	0
		-6	3.1139	3.53236	4.55189	2.85122	1.86204	2.26448		-6	1.80766	0.721776	2.0283	1.05215	0.949374	1.20908			-6	0.194049	0.139396	0.183629	0.8084	0.392475	0.64943		-6	0.0744815	0.0177364	0.0818245	0.215374	0.162213	0.297443			-6	0	0	2.04082	1.37401	0.887097	6.67027		-6	0	0	0.470588	2.41627	0.881057
		-5	3.09519	3.9499	4.12736	1.85461	2.26409	1.94866		-5	2.45842	2.65559	1.74528	2.77185	3.22125	2.95368			-5	0.192884	0.155873	0.166503	0.531902	0.477218	0.558857		-5	0.101295	0.0652565	0.0704071	0.567395	0.550394	0.726631			-5	0	0	0	0.682015	1.58065	0		-5	0	0	0	0.630332	2.04531
		-4	3.98354	3.4739	1.81604	2.41773	1.47532	1.37974		-4	2.92119	2.83263	0.872642	2.10541	1.64264	1.61486			-4	0.248243	0.137089	0.0732615	0.69342	0.310964	0.395696		-4	0.120362	0.0696069	0.0352036	0.430974	0.280667	0.39727			-4	5.65371	1.63934	3.06122	1.99947	3.41935	3.26486		-4	0	0	0	0.818159	2.8005
		-3	3.33832	4.18372	3.96226	5.50439	4.56737	4.08995		-3	1.54736	1.3346	0.919811	4.02237	3.63632	3.40087			-3	0.208035	0.1651	0.159843	1.57881	0.962695	1.17296		-3	0.0637561	0.0327956	0.0371065	0.823374	0.621315	0.836644			-3	38.1625	40.9836	31.6327	2.56837	0.274194	0.172973		-3	0.235294	0	0	2.19661	0
		-2	8.23826	5.91232	5.9434	5.78727	2.70873	2.5803		-2	3.09472	1.90658	1.76887	2.77213	2.645	3.10274			-2	0.513385	0.233315	0.239765	1.65995	0.570938	0.740003		-2	0.127512	0.0468508	0.0713586	0.567451	0.451934	0.763302			-2	2.4735	4.91803	4.08163	4.57782	1.12903	10.173		-2	0.235294	0	0	4.33592	1.08559
		-1	6.16233	11.215	9.24528	3.05739	4.17724	2.70797		-1	1.2726	0.285987	1.46226	1.30892	1.52121	1.59002			-1	0.384019	0.442573	0.372967	0.867686	0.880466	0.776618		-1	0.0524349	0.00702762	0.0589898	0.267935	0.259919	0.391158			-1	2.12014	3.27869	3.06122	3.66957	2.14516	2.12973		-1	0	0	0.235294	6.47205	3.76023
		0	22.6669	20.977	29.2453	60.5601	60.3145	66.5793		0	6.1316	2.20618	0	18.904	15.3092	18.3873			0	1.41254	0.827805	1.1798	17.3699	12.7129	19.0943		0	0.252641	0.0542131	0	3.86952	2.61578	4.52345			0	17.6678	34.4262	27.551	64.5752	75.7097	62.7784		0	1.17647	0.309598	0.705882	9.53139	18.3134
		0	30.8771	37.6785	32.6887	15.0683	6.19602	1.74932		0									0	1.92418	1.48689	1.31871	4.32189	1.30598	0.501686		0									0	41.3428	47.541	38.7755	0.572227	0.629032	0.237838		0	1.17647	0	0.470588	23.8126	17.8886
		1	1.07537	0.409186	0.448113	1.67772	1.17378	0.938494		1	7.63557	3.90848	0.212264	15.7082	14.3289	13.5621			1	0.067014	0.0161475	0.0180775	0.481216	0.247407	0.26915		1	0.31461	0.0960441	0.00856303	3.21544	2.44829	3.33639			1	11.3074	13.1148	8.16327	0.0066538	0.016129	0.0324324		1	0	0	0.470588	10.3177	19.9025
		2	1.02861	1.87891	0.0235849	0.177948	0.359461	0.0201586		2	2.40058	3.7723	3.06604	25.5594	19.7161	21.7661			2	0.0641003	0.0741466	0.000951448	0.0417833	0.075766	0.00578128		2	0.0989114	0.0926976	0.123688	5.23198	3.36876	5.35466			2	6.36042	4.91803	1.02041	0.0133076	0.0645161	0.0108108		2	0	0.309598	0.235294	6.48797	2.15544
		3	0.598466	1.7453	2.5	0.713379	0.507675	0.165748		3	1.21475	1.3346	0.542453	3.99647	3.67827	4.02197			3	0.0372947	0.0688739	0.100853	0.204516	0.107006	0.0475349		3	0.0500515	0.0327956	0.0218833	0.818073	0.628482	0.98944			3	0	4.91803	1.02041	0.0066538	0.0322581	0.0108108		3	0	0	0.470588	1.77321	4.68848
		4	1.76735	2.82255	2.71226	1.14352	0.557079	0.14559		4	3.60087	1.71592	1.08491	1.24583	0.836774	0.847458			4	0.110136	0.111385	0.109416	0.327994	0.117419	0.0417537		4	0.148367	0.0421657	0.0437666	0.25502	0.142974	0.208482			4	0	0	1.02041	0.0099807	0.0322581	0.0108108		4	0	0	0	1.55673	1.35305
		5	1.86086	2.07098	2.14623	0.655532	0.378201	0.0537562		5	1.89443	0.721776	6.03774	0.536408	0.777162	0.477558			5	0.115963	0.081726	0.0865817	0.188025	0.0797159	0.0154167		5	0.0780566	0.0177364	0.243571	0.109802	0.132789	0.117483			5	0.353357	4.91803	4.08163	0.0266152	0	0.0216216		5	0.470588	0	0.470588	1.5631	0
		6	1.3372	1.14405	0.801887	0.326267	0.197618	0.13887		6	0.968908	0.558355	2.14623	0.292311	0.357671	0.251201			6	0.0833304	0.045147	0.0323492	0.0935824	0.0416534	0.0398266		6	0.0399221	0.0137206	0.0865817	0.0597792	0.0611129	0.0617976			6	1.41343	0	0	0	0	0		6	0.235294	0.928793	0.470588	1.97058	4.95595
		7	1.58033	1.41962	0.636792	0.534902	0.376497	0.483806		7	4.68547	1.93381	2.71226	0.172742	0.0618197	0.298128			7	0.0984814	0.0560219	0.0256891	0.153425	0.0793568	0.138751		7	0.193056	0.0475201	0.109416	0.03536	0.0105627	0.0733422			7	0.353357	1.63934	1.02041	0.0033269	0	0		7	0	0	0	1.78276	0
		8	4.53525	5.1691	5.04717	14.7702	13.2643	15.054		8	0.0723066	0.299605	4.55189	0.0575805	0.103769	0.0662508			8	0.282624	0.203985	0.20361	4.2365	2.7958	4.31733		8	0.00297926	0.00736227	0.183629	0.0117867	0.0177303	0.0162983			8	0	1.63934	0	0	0.016129	0		8	0	0	0	2.24437	0
		9	3.19805	5.61169	4.12736	4.16546	4.49071	4.05859		9	2.22704	2.98243	4.12736	0.0956002	0.629236	0.259482			9	0.199294	0.221451	0.166503	1.19477	0.946536	1.16396		9	0.0917612	0.073288	0.166503	0.0195692	0.107513	0.0638348			9	0	1.63934	1.02041	0.0199614	0.016129	0.0108108		9	0.235294	0	0	0.0031835	1.13279
		10	2.09463	2.69729	4.57547	1.36891	1.95233	1.85683		10	4.00578	3.93572	1.81604	2.57074	2.1107	1.95164			10	0.130532	0.106442	0.184581	0.392641	0.411506	0.53252		10	0.165051	0.0967134	0.0732615	0.526226	0.360642	0.48012			10	0	0	0	0.0099807	0.016129	0.0324324		10	0	0	0	0.00955049	0
		11	2.18814	1.89562	2.90094	1.54915	1.69168	1.81875		11	2.25597	3.35013	3.96226	0.15015	0.295851	0.320212			11	0.136359	0.0748057	0.117028	0.444238	0.356567	0.521599		11	0.0929529	0.0823235	0.159843	0.0307355	0.0505502	0.0787749			11	0.353357	0	0	0.23621	0	1.71892		11	0	0.309598	0	0	0.755192
		12	2.66505	1.88727	4.55189	17.5033	15.5335	18.0957		12	1.43167	4.54855	5.9434	0.110477	0.240655	0.0634903			12	0.166078	0.0744761	0.183629	5.01106	3.2741	5.18966		12	0.0589893	0.111773	0.239765	0.0226146	0.0411192	0.0156192			12	0	0	2.04082	0.395901	0	0		12	0	0	0.235294	1.32433	0
		13	5.68543	2.58873	2.61792	8.39106	9.11259	9.26623		13	1.50398	3.56802	9.24528	0.282943	0.578456	0.265003			13	0.3543	0.102158	0.105611	2.40669	1.92072	2.65746		13	0.0619686	0.0876779	0.372967	0.0579181	0.098837	0.065193			13	0	0	5.10204	0.0033269	0.0322581	1.23243		13	0	0	0	0.834076	0
		14	1.98242	1.54489	1.76887	8.74872	7.92347	10.2943		14	8.80694	19.4062	29.2453	0.880514	2.09525	0.706675			14	0.123539	0.060965	0.0713586	2.50927	1.67008	2.9523		14	0.362874	0.476874	1.1798	0.180184	0.358001	0.173848			14	0	0	1.02041	0	0	0		14	0	10.8359	0	0.00636699	0
		14								14	32.9284	33.2425	32.6887	67.9153	54.6199	59.2475			14								14	1.35675	0.816877	1.31871	13.9018	9.33255	14.5754			15	0	1.63934	2.04082	0.0033269	0	0.0108108		15	0	0	0	0.569846	0
		15	1.61773	2.24635	2.66509	3.91538	4.19258	5.1718		15	1.9812	2.54664	0.448113	2.10568	2.03784	2.5755			15	0.100812	0.0886463	0.107514	1.12299	0.883697	1.48322		15	0.0816317	0.0625793	0.0180775	0.431031	0.348193	0.633595			16	0	0	1.02041	0	0	0.0216216		16	0	0	0	0	0
		16	1.73929	1.99582	2.09906	3.71169	3.1636	3.92868		16	2.34273	2.57388	0.0235849	1.76488	1.59407	1.50444			16	0.108388	0.0787601	0.0846788	1.06461	0.666813	1.12671		16	0.096528	0.0632486	0.000951448	0.361269	0.272368	0.370106			17	0	0	1.02041	0	0	0		17	0	0	0	0	0
		17	2.51543	2.08768	2.73585	2.68121	2.48727	4.16163		17	2.89226	5.61079	2.5	7.16505	5.54832	7.64092			17	0.156754	0.0823851	0.110368	0.769045	0.524258	1.19351		17	0.11917	0.137875	0.100853	1.46668	0.948005	1.87973			18	0	0	0	0	0	0		18	0	0	0	0	0
		18	0.62652	0.843424	0.966981	0.82431	1.39696	1.46486		18	1.5329	2.12447	2.71226	0.708047	0.993531	0.828134			18	0.0390429	0.0332836	0.0390094	0.236435	0.294446	0.420106		18	0.0631603	0.0522052	0.109416	0.14488	0.169758	0.203728			19	29.682	1.63934	1.02041	0.176326	0	0		19	0	0	0	0	0.0157332
		19	2.17879	0.784969	3.04245	1.90999	1.0886	1.84787		19	4.2227	2.69645	2.14623	3.39477	2.28071	3.28769			19	0.135776	0.0309768	0.122737	0.547685	0.229453	0.52995		19	0.173989	0.0662604	0.0865817	0.694905	0.389689	0.808801			20	0.706714	3.27869	2.04082	0.0099807	0	0		20	0.235294	0	0	0.0031835	0.676526
		20	0.345988	0.851775	0.165094	0.527671	1.09883	0.598038		20	1.3449	3.45908	0.801887	1.18798	1.56095	1.00756			20	0.021561	0.0336131	0.00666013	0.151351	0.231607	0.171511		20	0.0554142	0.0850007	0.0323492	0.243177	0.266709	0.247869			21	0	0	1.02041	0.0066538	0	0		21	0	0	0	0.0477525	0
		21	1.07537	0.860125	2.38208	0.913724	1.25897	1.4111		21	2.47289	4.30342	0.636792	1.70841	1.8016	1.9958			21	0.067014	0.0339427	0.0960962	0.262081	0.265361	0.404689		21	0.101891	0.105749	0.0256891	0.349708	0.307828	0.490985			22	0	0	0	0	0	1.23243		22	0	0	0	0	0.34613
		22	2.22555	1.75365	2.45283	0.793446	1.11416	1.11768		22	3.10918	3.30927	5.04717	1.19624	1.40419	1.35262			22	0.13869	0.0692035	0.0989506	0.227582	0.234839	0.32054		22	0.128108	0.0813196	0.20361	0.244869	0.239925	0.332756			23	0	0	0	0.309402	0.387097	0		23	0	0	0	0	0
		23	0.392744	0.993737	0	0.156961	0.403755	0.154549		23	1.15691	1.28013	4.12736	0.231975	0.662354	0.273284			23	0.0244747	0.0392153	0	0.0450207	0.0851021	0.0443231		23	0.0476681	0.031457	0.166503	0.047485	0.113172	0.0672303			24	0	1.63934	0	0.0033269	0	0		24	0	0	0	0	0
		24	0.738732	0.818372	0.0471698	0.500511	1.09201	1.10648		24	1.24367	1.78401	4.57547	0.574979	1.08847	0.92199			24	0.0460357	0.032295	0.0019029	0.14356	0.230171	0.317328		24	0.0512432	0.043839	0.184581	0.117697	0.185979	0.226817			25	0	0	0	0.0033269	0	0		25	0	0	0	0	0
		25	0.785487	0.868476	0.589623	0.894325	1.43444	2.10545		25	1.11352	3.07776	2.90094	1.71557	2.50811	3.12207			25	0.0489493	0.0342722	0.0237862	0.256517	0.302346	0.603822		25	0.0458806	0.0756306	0.117028	0.351175	0.428545	0.768055			26	0	0	0	0	0	0.0108108		26	0	0	0.235294	0	0.0157332
		26	0.44885	0.442589	0.0235849	0.495044	0.463381	0.515164		26	1.07014	1.04862	4.55189	0.816872	0.706511	0.712196			26	0.027971	0.0174656	0.000951448	0.141992	0.0976699	0.147744		26	0.044093	0.0257679	0.183629	0.167213	0.120717	0.175206			27	0	0	1.02041	0	0	0		27	0	0	0	0.668534	0
		27	3.39443	0.450939	0.778302	0.104229	0.667814	0.244143		27	5.81345	0.735394	2.61792	0.153456	0.483518	0.162866			27	0.211531	0.0177952	0.0313978	0.0298958	0.14076	0.0700177		27	0.239532	0.018071	0.105611	0.0314123	0.0826156	0.0400666			28	0	0	1.02041	0	0	0		28	0	0	0	0	0
		28	0.860295	0.617954	0.212264	0.277415	0.555376	0.239663		28	1.46059	1.49803	1.76887	0.390941	1.08184	0.458234			28	0.0536112	0.024386	0.00856303	0.0795704	0.11706	0.0687329		28	0.060181	0.0368113	0.0713586	0.0800252	0.184848	0.11273			29	0	0	1.02041	0	0	0		29	0.235294	0	0	0	0.440529
		29	0.0467552	0.726514	1.7217	0.0754823	0.45827	0.654034		29	0.54953	1.9202	2.66509	0.300025	0.710927	0.806051			29	0.00291365	0.02867	0.0694557	0.0216504	0.0965927	0.18757		29	0.0226424	0.0471854	0.107514	0.0614147	0.121471	0.198295			30	0	0	0	0.0066538	0	0		30	0	0	0	0	1.19572
		30	0.869647	0.34238	0.495283	0.380939	0.839878	0.329257		30	2.35719	1.11671	2.09906	0.595091	1.10834	0.499641			30	0.0541939	0.0135112	0.0199804	0.109264	0.177027	0.0944275		30	0.0971238	0.0274412	0.0846788	0.121814	0.189375	0.122916			31	0	0	0	0	0	0.0108108		31	0	0	0	0	0
		31	0	0.0501044	0	0.209693	0.262355	0.311338		31	0	0.612829	2.73585	0.327575	0.397412	0.455474			31	0	0.00197724	0	0.0601457	0.0552984	0.0892886		31	0	0.0150592	0.110368	0.0670542	0.0679033	0.112051			32	0	0	0	0.0133076	0.016129	0.0108108		32	0	0	0	0.235579	0
		32	0.215074	0.242171	0.660377	0.257487	0.175471	0.445729		32	0.621837	0.640065	0.966981	0.402513	0.359879	0.571413			32	0.0134028	0.00955667	0.0266405	0.0738542	0.0369853	0.12783		32	0.0256216	0.0157285	0.0390094	0.0823938	0.0614902	0.140572			33	0	0	0	0.479074	0	1.25405		33	0	0	0.235294	0	0.0157332
		33	1.02861	0.300626	0.801887	0.203697	0.436123	0.264301		33	0.33261	0.122566	3.04245	0.205527	0.293644	0.195992			33	0.0641003	0.0118635	0.0323492	0.0584258	0.0919246	0.0757989		33	0.0137046	0.00301184	0.122737	0.042071	0.050173	0.0482157			34	0	1.63934	0	0	0	0		34	0	0	0	0	0.0157332
		34	0.729381	0.242171	0	0.234031	0.441234	0.0492765		34	1.14244	0.544736	0.165094	0.501419	0.878723	0.12146			34	0.045453	0.00955667	0	0.0671264	0.0930019	0.014132		34	0.0470723	0.0133859	0.00666013	0.10264	0.150142	0.0298801			35	0.353357	0	0	0	0	0		35	0	0	0	0	0
		35	0.0374042	0.133612	0	0.18994	0.328796	0.125431		35	0.607375	0.381316	2.38208	0.298096	0.423907	0.154585			35	0.00233092	0.00527265	0	0.0544801	0.0693026	0.0359724		35	0.0250258	0.00937016	0.0960962	0.0610199	0.0724301	0.0380293			36	0	0	0	0.0066538	0	0		36	0	0	0	0	0
		36	0.00935104	0.517745	0.0235849	0.156961	0.53834	0.351655		36	0.347072	1.41631	2.45283	0.245199	0.699887	0.43339			36	0.00058273	0.0204315	0.000951448	0.0450207	0.113469	0.100851		36	0.0143004	0.0348034	0.0989506	0.050192	0.119585	0.106618			37	0.353357	0	0	0.0033269	0	0.0216216		37	0	0	0	0.0031835	0
		37	0.0187021	0.409186	0.448113	0.0638425	0.112438	0.188147		37	0.0433839	0.85796	0	0.0997328	0.170004	0.231878			37	0.00116546	0.0161475	0.0180775	0.0183118	0.0236993	0.0539586		37	0.00178756	0.0210829	0	0.0204152	0.0290475	0.0570439			38	0	0	0	0.28944	0	0		38	0	0	0	0	0.0157332
		38	0.233776	0.175365	0.259434	0.156961	0.0664407	0.349415		38	0.173536	1.04862	0.0471698	0.185415	0.0485726	0.43063			38	0.0145683	0.00692035	0.0104659	0.0450207	0.0140041	0.100209		38	0.00715022	0.0257679	0.0019029	0.0379542	0.00829929	0.105939			39	0	0	0	0	0.677419	0.0108108		39	0	0	13.6471	0	0
		39	0.168319	0.292276	0	0.12698	0.37309	0.120951		39	1.86551	1.19842	0.589623	0.263107	0.532091	0.218075			39	0.0104891	0.0115339	0	0.0364213	0.0786387	0.0346877		39	0.0768649	0.0294491	0.0237862	0.0538577	0.0909149	0.0536484			40	0	1.63934	0	0.548939	0.016129	1.13514		40	0	0	0.235294	0	0.0157332
		40	0.205723	0	0	0.00758351	0.253837	0.29118		40	0.21692	0	0.0235849	0.0600601	0.302475	0.201513			40	0.0128201	0	0	0.00217516	0.053503	0.0835073		40	0.00893778	0	0.000951448	0.0122942	0.0516819	0.0495739			41	0	0	0	0	0	0		41	0	0	0	0	0
		41	0.0187021	0.133612	0.495283	0.419386	0.688257	0.786185		41	0.0433839	0.789868	0.778302	0.655426	1.11055	1.05725			41	0.00116546	0.00527265	0.0199804	0.120291	0.145069	0.22547		41	0.00178756	0.0194096	0.0313978	0.134165	0.189752	0.260093			42	0	0	0	0	0.5	0		42	0	0.309598	0	0	0
		42	1.01926	0.960334	0	0.18853	0.972759	0.589079		42	1.86551	1.56612	0.212264	0.305535	1.26068	0.822614			42	0.0635176	0.0378971	0	0.0540755	0.205035	0.168942		42	0.0768649	0.0384846	0.00856303	0.0625426	0.215404	0.20237			43	0	0	0	0.0066538	0	0		43	0	0	0	0	0
		43	0.0187021	0.0668058	0.0235849	0.0481464	0.402051	0.0963132		43	0.0289226	0.108947	1.7217	0.0752128	0.518844	0.118699			43	0.00116546	0.00263632	0.000951448	0.0138097	0.084743	0.0276216		43	0.0011917	0.00267719	0.0694557	0.015396	0.0886515	0.029201			44	0	0	0	0	0	0		44	0	0	0	0	0
		44	0.00935104	0.108559	0	0.0289231	0.194211	0.0223984		44	0.0144613	0.612829	0.495283	0.0451828	0.375334	0.0276045			44	0.00058273	0.00428402	0	0.00829596	0.0409352	0.00642364		44	0.000595852	0.0150592	0.0199804	0.00924886	0.0641309	0.00679094			45	0	0	0	0.0232883	0.5	0		45	0	0	0	0.0031835	0
		45	0.168319	0.434238	1.06132	0.311629	0.425902	0.43229		45	0.260304	0.708157	0	0.486817	0.551962	0.449953			45	0.0104891	0.0171361	0.0428151	0.0893839	0.0897702	0.123976		45	0.0107253	0.0174017	0	0.0996508	0.0943101	0.110692			46	0	0	0	0.362632	0	0		46	0.470588	0	0	0	0.0157332
		46	0.44885	0.5762	0	0.163134	0.228283	0.472607		46	1.22921	1.11671	0.660377	0.254842	0.295851	0.665268			46	0.027971	0.0227383	0	0.0467912	0.0481168	0.135539		46	0.0506474	0.0274412	0.0266405	0.0521658	0.0505502	0.163662			47	0	0	0	0	0	0		47	0	0.619195	0.470588	0.58258	0
		47	0.673275	0.601253	0	0.0604917	0.451456	0.311338		47	1.04121	0.708157	0.801887	0.0944982	0.600534	0.383702			47	0.0419566	0.0237269	0	0.0173507	0.0951564	0.0892886		47	0.0429013	0.0174017	0.0323492	0.0193436	0.102609	0.0943941			48	0	0	0	0	0	0		48	0	9.28793	0	0	0
		48	0.17767	0.0501044	0	0.13809	0.105624	0.27774		48	0.274765	0	0	0.11213	0.0993531	0.265003			48	0.0110719	0.00197724	0	0.0396081	0.022263	0.0796531		48	0.0113212	0	0	0.022953	0.0169758	0.065193			49	0	0	0	0	0	0		49	0	0	0.235294	0.00636699	0
		49	0.617169	0	0.0235849	0.247434	0.531525	0.246383		49	0.954447	0.476644	0	0.490123	0.755084	0.380942			49	0.0384602	0	0.000951448	0.0709709	0.112033	0.07066		49	0.0393262	0.0117127	0	0.100328	0.129016	0.093715			50	0	0	0	0	0	0		50	0	0.619195	0.470588	0.184643	0
		50	0	0.217119	0.872642	0.202638	0.318574	0.14111		50	0	1.13033	0.0235849	0.316555	0.448193	0.173908			50	0	0.00856805	0.0352036	0.0581223	0.0671481	0.0404689		50	0	0.0277758	0.000951448	0.0647984	0.0765798	0.0427829			51	0	0	0	0.0831725	0	0		51	0	0	0	0	0.0471995
		51	0.00935104	0.0250522	0	0.0437374	0.158435	0.418851		51	0.0144613	0.0408552	0.448113	0.0683252	0.211953	0.546569			51	0.00058273	0.000988621	0	0.0125451	0.0333945	0.120122		51	0.000595852	0.00100395	0.0180775	0.0139861	0.0362151	0.134461			52	0	0	0	0.0033269	0	0.0108108		52	0	14.5511	0	0.0477525	0.0471995
		52	0	0.00835073	0.0235849	0.0208106	0.0817731	0.0873539		52	0	0.0136184	0.259434	0.0325096	0.105977	0.107657			52	0	0.00032954	0.000951448	0.00596904	0.0172359	0.0250522		52	0	0.000334649	0.0104659	0.00665467	0.0181075	0.0264847			53	0	0	0	0	0	0		53	0	0	0	0	0.0314663
		53	0.00935104	0	0	0.0306867	0.0272577	0.00223984		53	0.0144613	0	0	0.0236934	0.0353255	0.00276045			53	0.00058273	0	0	0.00880181	0.00574529	0.000642364		53	0.000595852	0	0	0.00485001	0.00603585	0.000679094			54	0	0	0	0	0	0		54	0.470588	0.928793	0.235294	0.0031835	0.283197
		54	0.0280531	0	0	0.0571408	0.0988092	0.259822		54	0.0289226	0	0	0.0898146	0.128055	0.347816			54	0.00174819	0	0	0.0163896	0.0208267	0.0745142		54	0.0011917	0	0	0.0183849	0.0218799	0.0855659			55	0.353357	0	0	0	0.403226	1.38378		55	0.235294	0	0.235294	0	0.0314663
		55	0	0.0501044	0	0.0640189	0.0374793	0.107512		55	0	0.0817105	0.495283	0.0991818	0.0485726	0.132502			55	0	0.00197724	0	0.0183624	0.00789977	0.0308335		55	0	0.00200789	0.0199804	0.0203024	0.00829929	0.0325965			56	0.706714	0	0	0.0066538	0.725806	0		56	29.6471	2.47678	0.470588	0	0
		56	0	0.0417537	0.377358	0.0333322	0.148214	0.0627156		56	0	0.0680921	0	0.0765904	0.192083	0.0772926			56	0	0.0016477	0.0152232	0.00956058	0.03124	0.0179862		56	0	0.00167324	0	0.0156779	0.0328199	0.0190146			57	0	0	0	0	0	0.0756757		57	0	2.47678	0.235294	0	0.0471995
		57	0.00935104	0	0	0.0248668	0.153325	0.0470367		57	0.0144613	0	0.0235849	0.0388462	0.200914	0.0579694			57	0.00058273	0	0	0.0071325	0.0323173	0.0134896		57	0.000595852	0	0.000951448	0.00795176	0.0343289	0.014261			58	0	0	0	0.0133076	0	0.0108108		58	0.235294	0.309598	0.705882	0.0031835	0.0314663
		58	0.00935104	0	0.0235849	0.00141088	0.0136289	0.0313578		58	0.0144613	0	0	0.00247954	0.00662354	0.0441672			58	0.00058273	0	0.000951448	0.000404681	0.00287264	0.00899309		58	0.000595852	0	0	0.000507559	0.00113172	0.0108655			59	0	0	0	0.668707	0	0		59	0.470588	0	0	0	0.0157332
		59	0.00935104	0.784969	0	0.146203	0.26917	0.150069		59	0.0144613	0.490263	1.06132	0.17164	0.282604	0.143543			59	0.00058273	0.0309768	0	0.041935	0.0567347	0.0430384		59	0.000595852	0.0120473	0.0428151	0.0351344	0.0482868	0.0353129			60	0	0	0	0.698649	0.758065	0		60	0	0.619195	13.6471	0.0031835	0.0314663
		60	0.00935104	0.242171	0	0.0310395	0.211247	0.0604757		60	0.0144613	0.394934	0	0.0482134	0.214161	0.0745321			60	0.00058273	0.00955667	0	0.00890298	0.044526	0.0173438		60	0.000595852	0.00970481	0	0.00986921	0.0365923	0.0183355			61	0	0	0	1.66345	0	0.0108108		61	4	9.90712	17.8824	0.0031835	0.0314663
		61	0.794838	0.125261	1.43868	0.0629607	0.356054	0.120951		61	1.22921	0.994144	0	0.15566	0.642483	0.209794			61	0.0495321	0.0049431	0.0580383	0.0180589	0.0750478	0.0346877		61	0.0506474	0.0244293	0	0.0318634	0.109777	0.0516112			62	0	0	0	1.83312	1.40323	0.0108108		62	5.41176	4.64396	0.705882	0.0827709	0.094399
		62	0.00935104	0.0167015	0.0235849	0.0425029	0.173768	0.0492765		62	0.0867679	0.0272368	0	0.0663967	0.2252	0.0607299			62	0.00058273	0.000659081	0.000951448	0.012191	0.0366262	0.014132		62	0.00357511	0.000669297	0	0.0135913	0.0384785	0.0149401			63	0	0	0	0.928205	1.62903	2.04324		63	2.11765	14.2415	0.470588	0.038202	0.094399
		63	1.50552	0	0.0235849	0.00387993	0.570708	0.0895937		63	2.32827	0	0.0235849	0.00606111	0.739629	0.0745321			63	0.0938196	0	0.000951448	0.00111287	0.120292	0.0256946		63	0.0959321	0	0.000951448	0.0012407	0.126376	0.0183355			64	0	4.91803	3.06122	2.4486	1.3871	0.0216216		64	1.41176	2.78638	1.41176	0.0764039	0.110132
		64	0.0374042	0	0.613208	0.05379	0.274281	0.132151		64	0.0578453	0	0.872642	0.00110202	0.158965	0.118699			64	0.00233092	0	0.0247376	0.0154285	0.057812	0.0378995		64	0.00238341	0	0.0352036	0.000225582	0.0271613	0.029201			65	0	0	2.04082	7.64522	14.6452	10.2703		65	28.9412	12.3839	8.70588	0.506176	0.550661
		65	0.0187021	0.183716	0.259434	0.05379	0.325389	0.156789		65	0.780911	0.490263	0	0.218751	0.77937	0.298128			65	0.00116546	0.00724989	0.0104659	0.0154285	0.0685844	0.0449655		65	0.032176	0.0120473	0	0.044778	0.133166	0.0733422			66	0.353357	0	2.04082	2.45193	2.77419	0.0432432		66	21.6471	11.1455	33.6471	0.152808	0.566394
		66	0.916402	0.00835073	0	0.000529082	0.316871	0.235183		66	1.40275	0.0136184	0.0235849	0.00110202	0.410659	0.325733			66	0.0571076	0.00032954	0	0.000151755	0.066789	0.0674482		66	0.0577976	0.000334649	0.000951448	0.000225582	0.0701667	0.0801331			67	3.53357	1.63934	3.06122	15.5499	11.4355	14.4		67	56	41.7957	30.8235	37.2756	37.7281
		67	0.00935104	0.22547	0.0235849	0.0834186	0.137992	0.394212		67	0.0144613	0.367697	0	0.130314	0.181043	0.488599			67	0.00058273	0.00889759	0.000951448	0.0239267	0.0290855	0.113056		67	0.000595852	0.00903551	0	0.0266751	0.0309337	0.1202			67	0	0	0	6.035	5.08065	7.38378		67	0.941176	4.02477	2.11765	0.681268	1.74638
		68	0.0654573	0.0167015	0	0.00141088	0.158435	0.0268781		68	0.115691	0.0272368	0	0.00220404	0.207538	0.0386463			68	0.00407911	0.000659081	0	0.000404681	0.0333945	0.00770837		68	0.00476681	0.000669297	0	0.000451164	0.0354606	0.00950732			68	0	0	1.02041	5.70896	4.29032	2.8973		68	0.235294	0.928793	27.2941	3.51458	2.73757
		69	0.00935104	0.217119	0	0.0504391	0	0.0918335		69	0.0144613	0.367697	0	0.0787944	0.00220785	0.12146			69	0.00058273	0.00856805	0	0.0144673	0	0.0263369		69	0.000595852	0.00903551	0	0.0161291	0.00037724	0.0298801			69	0	0	2.04082	1.07459	5.90323	1.26486		69	13.8824	0.619195	0.941176	4.71794	8.51164
		70	0.00935104	0.776618	0.801887	0.0820077	0.109031	0.118712		70	0.0289226	1.26651	0.377358	0.12811	0.141302	0.146304			70	0.00058273	0.0306473	0.0323492	0.0235221	0.0229812	0.0340453		70	0.0011917	0.0311223	0.0152232	0.0262239	0.0241434	0.035992			70	0	0	0	4.36489	2.43548	12.4649		70	0.235294	2.47678	0.705882	4.20858	2.81624
		71	0	0	0	0.088533	0.536636	0.0559961		71	0.0144613	0	0	0.138303	0.695472	0.0690112			71	0	0	0	0.0253937	0.11311	0.0160591		71	0.000595852	0	0	0.0283105	0.118831	0.0169774			71	0	0	1.02041	3.19715	2.90323	7.81622		71	25.1765	17.9567	20.2353	3.11664	3.5557
		72	0.327286	0.0167015	0.0235849	0	0.0374793	0.181427		72	2.08243	0.449408	0.0235849	0	0.0485726	0.223596			72	0.0203956	0.000659081	0.000951448	0	0.00789977	0.0520315		72	0.0858026	0.0110434	0.000951448	0	0.00829929	0.0550066			72	0.353357	0	3.06122	2.15916	1.01613	2.01081		72	0.235294	0	0.705882	0.487075	1.00692
		73	1.29044	0.392484	1.17925	0.000352721	0.0340721	0.00447968		73	1.99566	0	0	0.00055101	0.00441569	0.0055209			73	0.0804168	0.0154884	0.0475724	0.00010117	0.00718161	0.00128473		73	0.0822275	0	0	0.000112791	0.000754481	0.00135819			73	0	0	1.02041	6.01836	4.91935	7.41622		73	0	0	14.3529	3.94435	3.68156
		74	0	0.325678	0.212264	0.0532609	0.141399	0.185907		74	0	1.17118	0	0.0832025	0.222993	0.229117			74	0	0.0128521	0.00856303	0.0152767	0.0298037	0.0533162		74	0	0.0287798	0	0.0170314	0.0381013	0.0563648			74	0.353357	0	0	2.88442	8	4.83243		74	0.235294	0.619195	0.235294	3.61645	9.2039
		75	1.63643	0.317328	0.330189	0.0186942	0.403755	0.27774		75	1.76428	0.5175	1.43868	0.0292035	0.52326	0.342296			75	0.101978	0.0125225	0.0133203	0.00536202	0.0851021	0.0796531		75	0.0726939	0.0127166	0.0580383	0.00597792	0.089406	0.0842077			75	0	1.63934	0	3.623	3.59677	3.79459		75	0.235294	11.4551	0.235294	5.51382	5.69541
		76	0.00935104	0	0	0.0370357	0.115845	0.116472		76	0.0144613	0	0.0235849	0.057856	0.150134	0.143543			76	0.00058273	0	0	0.0106229	0.0244175	0.0334029		76	0.000595852	0	0.000951448	0.011843	0.0256523	0.0353129			76	0	0	0	2.85448	3.03226	3.17838		76	0.705882	0	0.235294	3.41908	1.35305
		77	0	0.34238	0	0	0.00340721	0.00223984		77	0	0.558355	0.0235849	0.000275505	0.00441569	0.00276045			77	0	0.0135112	0	0	0.000718161	0.000642364		77	0	0.0137206	0.000951448	5.63955e-05	0.000754481	0.000679094			77	0	0	0	0	7.43548	0.854054		77	0.235294	0.309598	0	1.30842	4.16929
		78	0.570413	0.00835073	0	0.000352721	0.0102216	0.183667		78	1.63413	0.0136184	0.613208	0.00055101	0.0132471	0.226357			78	0.0355465	0.00032954	0	0.00010117	0.00215448	0.0526738		78	0.0673312	0.000334649	0.0247376	0.000112791	0.00226344	0.0556857			78	0	0	0	1.04465	0	0.0108108		78	0	0.928793	0	0.999618	0
		79	0.495605	0.175365	0	0.0296286	0.120956	0		79	0.780911	0.626447	0.259434	0.0462848	0.156757	0			79	0.0308847	0.00692035	0	0.0084983	0.0254947	0		79	0.032176	0.0153938	0.0104659	0.00947444	0.0267841	0			79	0	0	0	1.12782	0	0		79	0	0	0	1.2925	4.71995
		80	0	0.359081	0	0.000529082	0.120956	0		80	0	0.844342	0	0.00110202	0.156757	0			80	0	0.0141702	0	0.000151755	0.0254947	0		80	0	0.0207482	0	0.000225582	0.0267841	0			80	0	0	0	1.64349	0.483871	0		80	0	0.309598	0.235294	0.550745	0.471995
		81	0.00935104	0.709812	0	0.000352721	0.0664407	0		81	0.0144613	1.15757	0.0235849	0.0542745	0.086106	0			81	0.00058273	0.0280109	0	0.00010117	0.0140041	0		81	0.000595852	0.0284451	0.000951448	0.0111099	0.0147124	0			81	0.706714	0	0	0.402555	0.822581	1.38378		81	0	0	0	1.55991	0.0471995
		82	1.21563	0	0	0.0208106	0.144807	0.00223984		82	1.87997	0	0	0.0325096	0.187667	0.00276045			82	0.0757549	0	0	0.00596904	0.0305219	0.000642364		82	0.0774607	0	0	0.00665467	0.0320654	0.000679094			82	0	0	0	0	0	0		82	0	0	0	0.00955049	0
		83	0	0.100209	0	0.0691334	0.0664407	0.00895937		83	0	0.163421	0	0.107998	0.086106	0.0110418			83	0	0.00395448	0	0.0198294	0.0140041	0.00256946		83	0	0.00401578	0	0.022107	0.0147124	0.00271638			83	0.353357	0	0	0.0133076	0.0322581	0		83	0.235294	0	0.235294	1.17471	0.0314663
		84	0.0187021	0	0.471698	0.0710733	0.0272577	0.0604757		84	0.0289226	0	0.801887	0.0592335	0.0353255	0.0745321			84	0.00116546	0	0.019029	0.0203858	0.00574529	0.0173438		84	0.0011917	0	0.0323492	0.012125	0.00603585	0.0183355			84	0	0	0	0.0099807	1.64516	1.75135		84	0.235294	0	0	0.951866	2.39144
		85	0.00935104	0.150313	0	0.0377412	0.102216	0.118712		85	0.0144613	0.245131	0	0.110753	0.132471	0.146304			85	0.00058273	0.00593173	0	0.0108252	0.0215448	0.0340453		85	0.000595852	0.00602367	0	0.022671	0.0226344	0.035992			85	0	0	1.02041	3.59305	0	0		85	0	0	0.235294	3.99847	0.0157332
		86	0.0187021	0.23382	0.0943396	0.000352721	0.39694	0.085114		86	0.0289226	0.381316	0.0235849	0.00055101	0.514428	0.104897			86	0.00116546	0.00922713	0.00380579	0.00010117	0.0836658	0.0244098		86	0.0011917	0.00937016	0.000951448	0.000112791	0.087897	0.0258056			86	0	0	2.04082	2.35877	4.22581	0.962162		86	0	8.97833	0.235294	2.8365	2.64317
		87	0	0.985386	0	0.109696	0.0442938	0.0963132		87	0	1.60697	1.17925	0.171364	0.057404	0.118699			87	0	0.0388858	0	0.0314639	0.0093361	0.0276216		87	0	0.0394885	0.0475724	0.035078	0.00980825	0.029201			87	0.353357	0	0	0.0698649	1.54839	3.95676		87	0.470588	0	0.235294	0.0159175	1.47892
		88	0.0467552	0	0	0	0.187397	0.103033		88	0.0867679	0	0.212264	0	0.167796	0.126981			88	0.00291365	0	0	0	0.0394989	0.0295487		88	0.00357511	0	0.00856303	0	0.0286703	0.0312383			88	0	0	0	0.0033269	0	0.0216216		88	0	9.59752	0	0.0031835	0.0157332
		89	0.8977	0	0.707547	0.0192233	0.0255541	0.0268781		89	1.95228	0	0.330189	0.03003	0.161173	0.0331254			89	0.0559421	0	0.0285434	0.00551378	0.00538621	0.00770837		89	0.08044	0	0.0133203	0.00614711	0.0275385	0.00814913			89	0	0	1.02041	3.17719	0.741935	2.23784		89	0	0	0.470588	2.81739	0.0314663
		90	0	0	0	0	0.0357757	0.0268781		90	0	0	0	0	0.0463648	0.0331254			90	0	0	0	0	0.00754069	0.00770837		90	0	0	0	0	0.00792205	0.00814913			90	0	0	0	0.0033269	1.27419	0.237838		90	0	0	0	0.00955049	1.24292
		91	0.54236	0.00835073	0.0235849	0.0629607	0.308353	0.103033		91	0.101229	0.0136184	0	0.0983552	0.39962	0.126981			91	0.0337984	0.00032954	0.000951448	0.0180589	0.0649936	0.0295487		91	0.00417096	0.000334649	0	0.0201332	0.0682805	0.0312383			91	0	0	0	0.256171	0	0		91	0.235294	0	0	0.311983	1.49465
		92	0	0	0.0707547	0	0.0715515	0.0783945		92	0	0	0	0	0.0927296	0.0966157			92	0	0	0.00285434	0	0.0150814	0.0224827		92	0	0	0	0	0.0158441	0.0237683			92	0	0	0	1.25091	0	0		92	0	0	0	1.19699	0
		93	0.0187021	0	0	0	0.0119252	0.00447968		93	0.76645	0	0	0	0.0154549	0.0055209			93	0.00116546	0	0	0	0.00251356	0.00128473		93	0.0315801	0	0	0	0.00264068	0.00135819			93	0	0	1.02041	0	0	0		93	0	0	0	0.267414	0.723726
		94	1.29044	0	0	0.000176361	0.264059	0.0358375		94	1.9812	0	0	0.000275505	0	0.0441672			94	0.0804168	0	0	5.05851e-05	0.0556575	0.0102778		94	0.0816317	0	0	5.63955e-05	0	0.0108655			94	0	0	0	0.648746	0	0		94	0	0	0	0.627149	0
		95	0.00935104	0	0	0.0338612	0.109031	0.219505		95	0.0289226	0.0136184	0	0.0528969	0.483518	0.270524			95	0.00058273	0	0	0.00971234	0.0229812	0.0629517		95	0.0011917	0.000334649	0	0.0108279	0.0826156	0.0665512			95	0	0	1.02041	0.668707	0	0		95	0	0	0.235294	0.00636699	0
		96	0	0.359081	0	0.000352721	0.095402	0.0246383		96	0	1.17118	0	0.00055101	0	0.0193231			96	0	0.0141702	0	0.00010117	0.0201085	0.007066		96	0	0.0287798	0	0.000112791	0	0.00475366			96	0	0	0	0	0.887097	0		96	0	0	0	0.633516	0.865324
		97	0	0	0.683962	0.000352721	0.0715515	0.13663		97	0	0	0	0.00055101	0.216369	0.179429			97	0	0	0.027592	0.00010117	0.0150814	0.0391842		97	0	0	0	0.000112791	0.0369696	0.0441411			97	0	0	0	0	0	0		97	0	0	0.235294	0	0
		98	0	0	0	0.0361539	0.0868839	0.13887		98	0	0	0.471698	0.0564785	0.1126	0.171148			98	0	0	0	0.0103699	0.0183131	0.0398266		98	0	0	0.019029	0.0115611	0.0192393	0.0421038			98	0	0	0	1.72666	0	0		98	0	0	0	1.65223	0.0157332
		99	0	0.0334029	0	0.0492046	0	0.0156789		99	0	0.0544736	0	0.0768659	0	0.0193231			99	0	0.00131816	0	0.0141132	0	0.00449655		99	0	0.00133859	0	0.0157343	0	0.00475366			99	0.353357	0	0	0.0033269	0.0322581	0		99	0.470588	0	0	0.00636699	0.0314663
		100	0	0	0	0	0	0		100	0	0	0.0943396	0	0	0			100	0	0	0	0	0	0		100	0	0	0.00380579	0	0	0			100	0	0	0	2.34547	0.903226	0		100	0	0	0	2.24437	0.881057
[truncated: 145 more columns]

## Sheet: Figure 3-Distal-3’
A:WC-D10A-3'overhangs in mNHEJ reporter system
			EV			TREX2
			1st	2nd	3rd	1st	2nd	3rd
	CR6+WR3	db2+b1	1.01887	1.00634	0.990258	9.78514	8.63875	9.05719
	CR6+WL2	db2+dc1	0.51723	0.293083	0.2592	7.862	7.50293	6.15544
	WL6+CL4	dc2+dd2	0.0984969	0.160766	0.15034	0.793442	1.26261	0.917367
	WL6+CL3	dc2+dd1	0.516114	0.966122	0.657986	2.11766	2.66236	1.96965
	WL6+CR2	dc2+b2	0.294146	0.485231	0.371471	0.967738	1.28328	0.966878
	WL6+CR5	dc2+b3	0.546902	0.784427	0.690209	1.28993	1.40291	1.27384
	WL10+CL1	dc3+2-2	4.17945	3.92853	3.75661	3.916	3.95706	2.99561
	WL10+CR1	dc3+od	2.39993	2.35242	2.04016	2.10478	1.89459	1.56549
	WL10+CR2	dc3+b2	0.220816	0.341042	0.249711	0.833593	0.891947	0.743635
	WL10+CR5	dc3+b3	0.543144	0.667015	0.614453	1.13549	0.98918	0.919886
	CR6+WL10	db2+dc3	0.0320502	0.0458209	0.0681179	0.0478173	0.0332519	0.0605586
A:CW-H840A-3'overhangs in mNHEJ reporter system
			-TREX2			+TREX2
			1st	2nd	3rd	1st	2nd	3rd
	WR3+CL4	b1+dd2	0.161762	0.0847937	0.102909	7.446	6.07823	6.68084
	WL2+CL8	dc1+dd5	0.0156749	0.0287976	0.0550685	3.76524	3.34584	2.64087
	WR3+CL5	b1+dd3	0.0229548	0.00199346	0.0130889	1.7412	1.94457	1.97666
	WL2+CL9	dc1+dd6	0.0334462	0.0177176	0.00350092	0.29988	0.36683	0.239399
	WR3+CL7	b1+dd4	0.379607	0.232236	0.160486	6.93944	6.79255	7.54298
	WR3+CL8	b1+dd5	0.0699147	0.0758664	0.0830225	3.09633	2.79532	2.26578
	WL2+CL11	dc1+dd7	0.00512545	0.0134091	0.00607338	0.535887	0.900308	0.59393
	WR3+CL9	b1+dd6	0.0101761	0.0201928	0.0409754	0.207286	0.241354	0.154383
	WR3+CL11	b1+dd7	0.0348483	0.0228512	0.0437204	0.849269	0.611635	0.424746
	WR3+CL12	b1+dd8	0.0161238	0.00128977	0.00845041	0.713254	0.446526	0.947856
	WL2+CL13	dc1+dd9	0.0120668	0.00412149	0.0103459	0.0303261	0.0167311	0.101248
	WR3+CL13	b1+dd9	0.0216385	0.000918924	0.0200171	0.062189	0.0489946	0.121156
	WR3+CL15	b1+L	0.0220541	0.035987	0.00354916	0.0317768	0.0588749	0.0304938
C:AAVS1-WC-D10A-3'overhangs
			EV			TREX2
			1st	2nd	3rd	1st	2nd	3rd
	13bp	g1+6	1.70117	3.78916	3.26864	18.3874	32.5567	23.5823
	43bp	g1+7	3.1167	8.80166	5.78172	33.436	62.7543	30.5921
	66bp	g1+4	1.07074	3.77228	3.64928	3.99257	10.2314	4.36526
	100bp	g1+8	0.449051	1.26057	0.0084502	0.5828	1.41769	0.911829
	141bp	g1+9	1.28224	3.50329	1.36169	1.07443	2.16779	1.42639
D:EMX1-CW-H840A-3’overhangs
			EV						TREX2
			1st	2nd	3rd	4th	5th	6th	1st	2nd	3rd	4th	5th
	34bp	h6+8	1.52351	1.12094	3.52458				33.9438	32.1491	81.0353			23.8495
	65bp	h6+10	0.400875	0.462922	1.49543				55.367	25.0727	99.2733			76.1747
	96bp	h6+1	0.691415	0.5101	1.82733	0.4432	0.442223	0.245347	21.1113	58.8258	13.3351	14.085	13.6448	34.9076
	118bp	h6+9	1.02428	1.04209	1.24577				1.70354	5.09771	2.57018			2.82942
	149bp	h6+17	0.504925	0.796281	0.688773				0.613379	0.961125	0.533395			1.05926
E:
		Length	Fold
		13	8.50857
		14	9.11336
		29	57.8171
		34	20.1216
		34	23.8495
		43	7.16282
		46	7.25928
		52	3.15372
		65	76.1747
		66	97.9691
		66	2.18895
		67	148.866
		72	2.7961
		74	16.5758
		79	27.5465
		81	1.96221
		86	35.6526
		87	82.4988
		89	0.916059
		92	0.819263
		94	8.4523
		96	30.0666
		100	1.69511
		104	3.04247
		107	18.5925
		112	1.66861
		113	81.4892
		118	2.82942
		120	0.970127
		140	5.5892
		141	0.759466
		149	1.05926
		160	5.45723
		179	1.96696

## Sheet: Figure 4-Overlapping
	B:mNHEJ-Overlapping 3’overhangs
				EV			TREX2
				1st	2nd	3rd	1st	2nd	3rd
		D10A	WR3+CR6	1.00817	0.59349	0.870522	8.14734	6.69603	6.28255
		D10A	WR3+CR5	0.558692	0.182679	2.22798	3.36413	2.83856	4.89037
		D10A	WR3+CR4	3.13168	1.79188	3.37233	7.82214	6.22508	6.56668
		H840A	WR3+CR2	0.120317	0.0295442	0.021862	0.0772843	0.0431606	0.047448
		H840A	WR3+CR1	0.0820449	0.0179518	0.00145752	0.109669	0.0506869	0.0731321
		H840A	WR3+CL3	2.41267	1.81282	2.2251	12.7115	15.9554	14.7961
		H840A	WR3+CL4	0.118998	0.0503638	0.0495943	4.14211	3.75817	3.82728
	C:EMX1-Overlapping 3’overhangs
				EV			TREX2
				1st	2nd	3rd	1st	2nd	3rd
		H840A	g6+2	1.74932	1.63582	2.00943	1.75259	1.66619	2.07904
		H840A	g6+3	0.481534	0.503175	0.757562	0.435695	0.451911	1.21121
		H840A	g6+4	0.304679	0.286549	1.092	0.291791	0.377052	0.547549
		H840A	g6+5	0.736754	1.39608	11.0798	0.314363	0.494636	1.30106
		H840A	g6+7	0.571226	1.11052	5.42271	10.0054	15.7345	12.6643
	D:mNHEJ-Overlapping 5’overhangs
				EV			TREX2
				1st	2nd	3rd	1st	2nd	3rd
		H840A	WR3+CR6	2.62661	1.96731	1.93444	2.63895	2.04157	2.11877
		H840A	WR3+CR5	0.110761	0.0497774	0.271379	0.0797242	0.0386735	0.0995149
		H840A	WR3+CR4	0.627381	0.338275	0.431256	0.294291	0.236515	0.200535
		D10A	WR3+CR2	2.96009	1.69748	3.75298	5.44324	3.04506	5.18237
		D10A	WR3+CR1	0.639469	0.292486	0.985296	1.17211	0.657765	1.47456
		D10A	WR3+CL3	27.0465	21.7277	30.2562	18.7065	16.9578	18.4046
		D10A	WR3+CL4	22.0136	17.1014	21.2695	13.9832	11.5605	14.5268
	E:EMX1-Overlapping 5’overhangs
				EV			TREX2
				1st	2nd	3rd	1st	2nd	3rd
		D10A	g6+2	1.83543	1.91591	2.10968	1.88113	1.9991	2.04858
		D10A	g6+3	0.62019	0.761687	1.03435	0.6923	0.72616	0.919689
		D10A	g6+4	0.514144	0.493063	0.828032	0.514203	0.647117	0.523686
		D10A	g6+5	9.75665	9.81613	9.99788	5.57189	4.78912	4.81363
		D10A	g6+7	31.9307	54.3023	58.0933	33.4715	35.1855	25.782

## Sheet: Figure 5-Offtarget
A:HBB-Edited Efficiency
	On Target			OT1			OT2			OT3			OT4			OT5			OT6			OT7			OT8
	1st	2nd	3rd	1st	2nd	3rd	1st	2nd	3rd	1st	2nd	3rd	1st	2nd	3rd	1st	2nd	3rd	1st	2nd	3rd	1st	2nd	3rd	1st	2nd	3rd
330-g3-EV	66.6508	66.1502	32.4681	3.24879	7.30538	7.73374	0.0941034	0.0866257	0.0885634	4.85346	0.340184	0.230282	1.15854	0.232859	0.214129	0.155306	0.226932	0.166697	0.0166593	0.0120553	0.0147471	0.225524	0.407285	0.294229	0.205201	0.274944	0.212323
330-g3-T	59.5218	53.6538	34.6234	9.61599	24.6823	28.1093	0.231378	0.265071	0.250472	0.19542	0.244431	0.250966	0.162895	0.221187	0.182558	0.169085	0.170626	0.176626	0.0238966	0.0170187	0.0178688	0.258991	0.331098	0.340777	0.176603	0.23359	0.385788
340-g3-EV	0.33516	0.656605	1.11592	0.252157	0.26011	0.246402	0.133641	0.188838	0.187453	0.124565	0.275301	0.239224	0.110724	0.178894	0.20963	0.171477	0.176282	0.158576	0.0237756	0.0458343	0.0375655	0.249803	0.356625	0.334272	0.265044	0.142362	0.332448
340-g3-T	0.311846	0.439431	2.65836	0.26904	0.287369	0.218712	0.120113	0.188332	0.188647	0.167664	0.272551	0.201836	0.128508	0.221347	0.194289	0.182643	0.205592	0.177635	0.0257673	0.0476303	0.0366072	0.209985	0.378895	0.322719	0.123574	0.395738	0.130937
340-g1+3-EV	1.64599	2.46261	0.388618	0.269871	0.242311	0.212437	0.142357	0.175125	0.161102	0.152684	0.27431	0.201031	0.147897	0.205243	0.17153	0.17849	0.198885	0.164342	0.0274646	0.0314687	0.0344306	0.269536	0.324883	0.299385	0.209217	0.46056	0.234418
340-g1+3-T	67.7528	59.2095	31.1874	0.260713	0.29027	0.219363	0.140908	0.189692	0.13042	0.160998	0.232252	0.222023	0.194246	0.181695	0.171494	0.18842	0.177432	0.131305	0.0294371	0.0349486	0.0398906	0.250829	0.374441	0.320016	0.237455	0.256441	0.219367
Fold change of off-target effect			330-g3			340-g3			340-g1+3
		OT3.1	2.95986	3.37864	3.63463	1.06695	1.1048	0.887621	0.966065	1.19792	1.0326
		OT3.2	2.45876	3.05996	2.82816	0.898771	0.997319	1.00637	0.989824	1.08318	0.809549
		OT3.3	0.0402642	0.718525	1.08982	1.346	0.99001	0.843711	1.05445	0.846676	1.10442
		OT3.4	0.140603	0.949877	0.852562	1.16061	1.23731	0.926817	1.31339	0.885269	0.999785
		OT3.5	1.08872	0.75188	1.05956	1.06512	1.16627	1.12019	1.05563	0.892129	0.798974
		OT3.6	1.43443	1.41173	1.21169	1.08377	1.03918	0.974492	1.07182	1.11058	1.15858
		OT3.7	1.1484	0.81294	1.1582	0.840602	1.06245	0.965436	0.930598	1.15254	1.06891
		OT3.8	0.860632	0.849592	1.81699	0.46624	2.77981	0.393858	1.13497	0.556803	0.935795
B:Rosa26-Edited Efficiency
	On Target			OT1			OT2			OT3			OT4			OT5			OT6			OT7			OT8
	1st	2nd	3rd	1st	2nd	3rd	1st	2nd	3rd	1st	2nd	3rd	1st	2nd	3rd	1st	2nd	3rd	1st	2nd	3rd	1st	2nd	3rd	1st	2nd	3rd
330-g3-EV	69.2356	70.5201	60.37	0.0193588	0.0291403	0.0170256	0.0380044	0.0137795	0.0211884	0.0258656	0.0400088	0.0164611	0.0153277	0.0240461	0.010813	0.0172031	0.0355818	0.0208832	3.83648	3.26867	2.18984	0.915786	1.19905	0.649001	0.0312532	0.0480315	0.0264779
330-g3-T	78.2623	73.4377	56.682	0.0177356	0.0249397	0.019424	0.193157	0.0706624	0.0766467	0.0275916	0.0429244	0.0133714	0.0218421	0.0370156	0.0107017	0.0243891	0.0218907	0.0141766	10.0596	14.9114	5.8418	6.24366	12.1748	4.22382	0.0389568	0.0358052	0.0223479
340-g3-EV	0.182291	0.874199	0.673241	0.0212906	0.0228099	0.0173844	0.0182461	0.849229	0.0117804	0.0231658	0.0392422	0.0154275	0.0198727	0.0268601	0.0133034	0.0199327	0.0200542	0.0180117	0.126997	11.1627	0.114847	0.151597	6.96112	0.13033	0.0289701	0.0435226	0.0211855
340-g3-T	0.422662	1.13886	0.826678	0.0119879	0.0211823	0.0156295	0.0179562	0.0291395	0.0159749	0.0220709	0.0489916	0.0195924	0.0156997	0.0355941	0.0123061	0.0199781	0.0283963	0.0294168	0.116405	0.281734	0.142043	0.194189	0.249458	0.130811	0.0337297	0.0469447	0.0283846
340-g1+3-EV	0.397049	1.00589	0.957655	0.0158177	0.020201	0.0190338	0.0159316	0.0295522	0.0154694	0.01984	0.0422849	0.0185433	0.0248718	0.030864	0.0151839	0.0178536	0.0298923	0.02279	0.143944	0.23375	0.125854	0.162426	0.2458	0.147961	0.0283889	0.0501389	0.0246328
340-g1+3-T	27.1695	39.5048	29.0493	0.0220239	0.0226028	0.0150778	0.0217007	0.0306142	0.0148789	0.0268506	0.0425992	0.0173947	0.0293044	0.0225863	0.0133339	0.0208407	0.0387911	0.0130835	0.187999	0.201976	0.118396	0.199778	0.255155	0.127227	0.0372273	0.0476715	0.0275828
Fold change of off-target effect			330-g3			340-g3			340-g3+5
		OT3.1	0.91615	0.855848	1.14087	0.563058	0.928647	0.899052	1.39235	1.11889	0.792159
		OT3.2	5.0825	5.12809	3.61739	0.984113	0.0343129	1.35606	1.36212	1.03593	0.961831
		OT3.3	1.06673	1.07287	0.812306	0.952734	1.24844	1.26997	1.35336	1.00743	0.938057
		OT3.4	1.425	1.53936	0.989707	0.79001	1.32517	0.925029	1.17822	0.731801	0.878158
		OT3.5	1.41772	0.615222	0.678852	1.00228	1.41598	1.63321	1.16731	1.29769	0.574089
		OT3.6	2.62209	4.56191	2.66769	0.916601	0.0252388	1.2368	1.30605	0.864065	0.940743
		OT3.7	6.81782	10.1537	6.50819	1.28095	0.035836	1.00369	1.22997	1.03806	0.859866
		OT3.8	1.24649	0.745454	0.844022	1.16429	1.07863	1.33981	1.31133	0.95079	1.11976

## Sheet: Figure 6 TREX2-XRCC4
	A:XRCC4-WT/KO
	3'overhangs
		XRCC4-WT(sGEJ-15-15)				XRCC4-KO(sGEJ-15-12)
		1st	2nd	3rd	4th	1st	2nd	3rd	4th
	WR3+CR6-D10A	0.517327	0.532905	0.688919		0.103478	0.152888	0.193667
	WR3+CL5-H840A	0	0	0		0.00463425	0.00583797	0.00723618
	WR3+CL4-H840A	0.029441	0.0153528	0.0382229	0.0338592	-0.00681891	0.000312385	0.00953029	0.00736671
	WR3+CL3-H840A	1.108	0.329882	1.28341	0.59137	0.0292107	0.0284088	0.0583966	0.0637012
	5'overhangs
		XRCC4-WT(sGEJ-15-15)			XRCC4-KO(sGEJ-15-12)
		1st	2nd	3rd	1st	2nd	3rd
	WR3+CR6-H840A	1.17256	1.45514	1.93623	0.470848	0.821425	1.10037
	WR3+CL5-D10A	10.2217	6.89363	10.4982	1.51036	2.94153	4.41526
	WR3+CL4-D10A	22.9408	19.9727	21.9208	13.1523	9.96951	18.5862
	WR3+CL3-D10A	23.5371	26.0446	25.3147	8.2378	11.2537	14.3131
B:XRCC4-WT/KO EV/TREX2 3'overhangs								C:XRCC4-WT/KO EV/TREX2 5'overhangs
													X+:XRCC4-WT
													X-:XRCC4-KO
	WR3+CR4							WR3+CR4					T+:TREX2
	D10A-3'	1st	2nd	3rd				H840A-5'	1st	2nd	3rd		T-:EV
	X+T-	0.670306	0.436268	0.670306				X+T-	0.0309094	0.0333336	0.0309094
	X+T+	4.29773	1.35585	4.29773				X+T+	0.039558	0.0236658	0.039558
	X-T-	0.0880696	0.0835283	0.0880696				X-T-	0.193749	0.0503705	0.193749
	X-T+	0.182591	0.168657	0.182591				X-T+	-0.00776205	0.025441	-0.00776205
	WR3+CR6
								WR3+CR6
	D10A-3'	1st	2nd	3rd				H840A-5'	1st	2nd	3rd
	X+T-	1.40888	1.19494	1.03161				X+T-	3.56381	3.32743	2.63995
	X+T+	8.94798	8.77896	6.93319				X+T+	3.3316	2.6886	3.78055
	X-T-	0.173137	0.424071	0.211158				X-T-	0.784713	1.17178	0.971897
	X-T+	0.190459	0.306003	0.245108				X-T+	0.0808758	0.125499	0.13024
	WR3+CL3							WR3+CL3
	H840A-3'	1st	2nd	3rd				D10A-5'	1st	2nd	3rd
	X+T-	0.259105	0.153154	0.259105				X+T-	17.7763	8.59887	17.7763
	X+T+	7.08394	5.39108	7.08394				X+T+	9.54085	1.93649	9.54085
	X-T-	0.0988034	0.0814637	0.0988034				X-T-	8.65747	1.72521	8.65747
	X-T+	0.731581	0.399722	0.731581				X-T+	4.10655	0.640071	4.10655
	WR3+CL5							WR3+CL5
	H840A-3'	1st	2nd	3rd				D10A-5'	1st	2nd	3rd
	X+T-	0.00605599	0.0184192	0.0367006				X+T-	6.81164	18.4898	20.7386
	X+T+	1.14711	1.45232	2.38096				X+T+	7.81038	14.6841	15.7374
	X-T-	0.00833709	0.0136834	0.00753408				X-T-	4.7862	7.35633	3.9774
	X-T+	0.0142638	0.0226534	0.0112541				X-T+	1.80944	2.20653	1.70932

## Sheet: Figure 7 Cas9n-TREX2
C:mNHEJ-reporter system-Cas9n-X2/TX
	DT		HT
	D10A-Trex2-3R		H840A-Trex2-3R
	.		.
	DX		HX
	D10A-TREX2		H840A-TREX2
	D-WR3+CR6					D-WL2+CR6					H-WR3+CL5					H-WR3+CL4					D-WL6+CL4					D-WL6+CL3					D-WR3+CR5					D-WR3+CR4					H-WR3+CL7					H-WR3+CL3
	b1+db2					dc1+db2					b1+dd3					b1+dd2					dc2+dd2					dc2+dd1					b1+b3					b1+db1					b1+dd4					b1+dd1
	EV+D	EV+DT	EV+DX	TX+D		EV+D	EV+DT	EV+DX	TX+D		EV+H	EV+HT	EV+HX	TX+H		EV+H	EV+HT	EV+HX	TX+H		EV+D	EV+DT	EV+DX	TX+D		EV+D	EV+DT	EV+DX	TX+D		EV+D	EV+DT	EV+DX	TX+D		EV+D	EV+DT	EV+DX	TX+D		EV+H	EV+HT	EV+HX	TX+H		EV+H	EV+HT	EV+HX	TX+H
1st	0.169088	4.80114	4.90953	3.09372		0.0962992	10.6691	13.4198	5.2553		0.0106852	0.816931	1.89594	2.21383		0.172368	1.19463	0.415482	2.83623		0.059713	1.11834	1.7046	0.345098		0.115822	0.249866	1.2724	0.0795102		0.699436	2.71828	1.94001	1.92244		1.72111	9.62216	7.94761	5.04504		0.219616	13.205	21.3027	6.28846		2.22395	1.67191	0.852342	12.5066
2nd	0.330709	8.48819	8.74016	3.76378		0.165354	14.4016	14.8425	6.32283		0.023622	1.08661	2.18898	2.23622		0.385827	2.16535	0.653543	2.22047		0.104606	2.46848	2.00983	0.659803		0.159829	0.415399	1.7709	0.119446		0.847826	3.19601	2.19445	2.7671		1.83015	9.2046	7.08527	5.01271		0.245636	10.6368	19.3076	5.77751		1.58348	0.894615	0.623889	9.45658
3rd	0.214667	5.49221	4.65939	2.38815		0.0708015	9.49771	10.4124	4.28073		0.00263338	0.752985	1.4992	1.65014		0.157948	1.114	0.276337	1.44563		0.0721641	1.97874	2.80067	0.468032		0.137364	0.392061	1.6108	0.0992417		0.867839	4.49395	3.16472	3.08151		2.10751	14.6441	9.92899	5.333		0.276311	17.068	25.5557	6.80674		2.329	1.59523	0.707492	11.6061
E:		HBB-g1+3
				EV	TREX2	Cas9n-X2	Cas9n-TX						B
			1st	1.90946	57.9774	24.4192	26.9235
			2nd	2.49417	63.0846	56.7166	34.622
			3rd	0.85026	26.836	59.9464	33.7906
		HBB-g3+4
				EV	TREX2	Cas9n-X2	Cas9n-TX
			1st	1.20266	36.6536	31.1768	32.8436
			2nd	4.65598	31.0304	51.0349	71.3977
			3rd	4.36762	6.74234	63.7473	74.393
			4th		31.8473
			5th		17.3976
			6th		24.9343
		R26-g3+5
				EV	TREX2	Cas9n-X2	Cas9n-TX
			1st	0.586358	24.5756	21.8508	28.0504
			2nd	0.834338	33.2084	33.4019	18.461
			3rd	1.43358	45.8214	36.0765	30.6898
		AAVS1-g1+4
				EV	TREX2	Cas9n-X2	Cas9n-TX
			1st	1.76238	4.08819	5.11516	4.49732
			2nd	1.17832	2.54266	4.49378	4.16353
			3rd	2.68478	5.65751	4.23824	4.22082
F:
	removal of 3' overhang
		HBB-g3+4-D10A			AAVS1-g1+4-D10A			HBB-g1+3-H840A			Rosa-g3+5-H840A
	spCas9	27.4148	36.0455	24.922	43.97	44.67	45.5	16.2178	30.763	23.4254	8.51261	12.3548	26.3795
	TREX2	92.2858	88.7917	85.536	78.5946	85.5703	69.9454	91.8639	90.2358	90.3928	83.2427	86.1384	86.9431
	Cas9n-X2	74.3222	70.2525	75.4465	57.87	54.07	58.87	77.9756	78.7867	81.8523	58.07	53.86	54.79
	Cas9n-TX	73.0705	80.3157	79.2332	52.44	53.02	56.97	79.3499	79.4461	81.7759	53.23	52.9	55.42
G:
	Median deletion length
		HBB-g3+4-D10A			AAVS1-g1+4-D10A			HBB-g1+3-H840A			Rosa-g3+5-H840A
	spCas9	15	18	16	41	47	47	15	21	28	15	33	44
	TREX2	51	56	55	77	94	77	72	70	71	62	62	63
	Cas9n-X2	36	41	36	69	66	67	59	61	61	48	54	54
	Cas9n-TX	40	35	35	67	67	72	61	60	60	46	53	55

## Sheet: Fig S1
B:TREX2 Overexpression in different ends-GFP+%
		EV			Trex2
		1st	2nd	3rd	1st	2nd	3rd					D
	330+b2	8.48045	14.6678	11.9788	21.3739	27.3088	25.6169
	saCas9+1	26.8628	18.5147	15.9915	37.3087	32.6592	32.3592
	I-Sce1	3.58195	3.94843	2.68415	29.8977	31.589	29.696
	Cpf1+a2	4.42797	5.88637	5.92042	5.89531	6.43545	5.0339
C:TREX2 Overexpression in different ends-Deep Seq
		-TREX2				+TREX2
		1st	2nd	3rd	4th	1st	2nd	3rd	4th
	I-Sce1	4.43442	48.8407	3.58195	13.7848	38.3322	68.987	29.8977	70.7851
	spCas9	24.3175	65.007	8.48045	73.0916	37.1277	81.4414	21.3739	91.2451
	saCas9	28.78	17.6389	26.8628	89.1711	49.7509	62.1087	37.3087	108.705
	Cpf1	5.59602	11.7363	4.42797	10.1842	4.13847	15.8721	5.89531	10.277

## Sheet: Fig S2
		B:WR3+CR6/WR3+CL5 Deep Sequence-3'overhangs
		D10A-3'overhangs		-TREX2			+TREX2
				1st	2nd	3rd	1st	2nd	3rd
			WR3	6.58748	2.79454	10.3426	4.63454	3.37246	5.47561
			CR6	0.415228	1.11175	0.530672	1.507	1.28341	0.291751
			WR3+CR6	11.6551	7.72582	7.13718	46.3776	32.8866	44.1422
		H840A-3'overhangs		-TREX2			+TREX2
				1st	2nd	3rd	1st	2nd	3rd
			b1	0.166675	0.0924102	0.143205	0.136807	0.0969371	0.164607
			dd3	0.0344693	0.0237172	0.0448091	0.216764	0.0410207	0.137435
			b1+dd3	0.156397	0.192594	0.184326	6.52071	2.88177	4.00601
		C:WR3+CR6/WR3+CL5 Deep Sequence-5'overhangs
		H840A-5’overhangs		-TREX2			+TREX2
				1st	2nd	3rd	1st	2nd	3rd
			WR3	3.11591	2.29125	3.58547	0.788433	2.55375	1.50765
			CR6	0.476902	1.54826	0.319638	0.803286	2.50439	0.2581
			WR3+CR6	28.693	11.4287	15.4539	25.8034	15.7487	17.9647

## Sheet: Fig S3
		三次重复
	3'overhangs		EV			TREX2
			1st	2nd	3rd	1st	2nd	3rd
	b1+db2	335	0	0	0	0	0	0
	b1+dd3	340	0	0	0	0	0	0
	HBB-g1+3	340	0	0	0	0	0	0
	HBB-g3+4	335	0.501633	2.36729	1.91545	5.98901	5.48026	3.57018
	AAVS1	335	5.6116	2.97237	9.52207	2.18417	2.72782	6.0023
	mRosa	340	1.45732	1.06606	4.03769	4.71259	4.74337	3.5224

[truncated: 5 more sheets: Fig S4 Resect-Edited 5’, Fig S6-5’overhangs, Fig S7, Fig S8, Fig S9]
